# Supplementary material for: CRLF3 plays a key role in the final stage of platelet genesis and is a potential therapeutic target for thrombocythaemia
Source: Blood. Author manuscript; Available in PMC 2023 Jun 16. (PMC7614665; doi:10.1182/blood.2021013113)
Supplement: Supplementary tables 2, 4, 5, and 7 [file EMS176309-supplement-Supplementary_tables_2__4__5__and_7.xlsx]

## Sheet: Supplemental Table 2
Proteins identified by Mass Spectrometry
Identified Proteins	Accession Number	Unique Peptide Count						Quantitative Value (Normalised Total Spectra)
		Control			CRLF3-TAP			Control			CRLF3-TAP
		1	2	3	1	2	3	1	2	3	1	2	3
Trypsin OS=Sus scrofa PE=1 SV=1	sp|#CONTAM#cRAP112|P00761|TRYP_PIG (+1)	9	11	11	11	11	10	321.42	267.61	217.48	262.57	133.34	225.98
Calmodulin-1 OS=Homo sapiens GN=CALM1 PE=1 SV=1	CALM1_HUMAN (+2)	17	18	16	17	17	16	106.69	119.72	94.773	113.07	51.789	107.61
Serum albumin OS=Bos taurus GN=ALB PE=1 SV=4	sp|#CONTAM#cRAP087|P02769|ALBU_BOVIN (+1)		30	31	3	33	36		80.987	74.821	3.7689	44.05	86.089
Desmoplakin OS=Homo sapiens GN=DSP PE=1 SV=3	DESP_HUMAN	15	12	20	18	54	15	27.01	23.475	29.928	28.895	58.337	24.751
Thyroid hormone receptor-associated protein 3 OS=Homo sapiens GN=THRAP3 PE=1 SV=2	TR150_HUMAN	10	11	22	14	24	28	13.505	19.953	40.902	20.101	25.001	61.338
Hornerin OS=Homo sapiens GN=HRNR PE=1 SV=2	HORN_HUMAN	8	12	12	6	18	8	10.804	28.169	22.945	12.563	28.573	17.218
Bcl-2-associated transcription factor 1 OS=Homo sapiens GN=BCLAF1 PE=1 SV=2	BCLF1_HUMAN	6	7	11	6	13	20	8.1031	12.911	15.962	7.5378	13.691	37.664
Serine/arginine repetitive matrix protein 2 OS=Homo sapiens GN=SRRM2 PE=1 SV=2	SRRM2_HUMAN	31		5	39	6	6	43.217		4.9881	54.021	4.1669	6.4567
Junction plakoglobin OS=Homo sapiens GN=JUP PE=1 SV=3	PLAK_HUMAN	5	2	11	4	18	6	10.804	5.8686	16.959	8.7941	26.787	10.761
Cytokine receptor-like factor 3 OS=Homo sapiens GN=CRLF3 PE=1 SV=2	CRLF3_HUMAN		3	2	19	16	16		4.6949	3.9905	55.277	17.263	29.055
sp|#CONTAM#cRAP117|000000|rLys-C	sp|#CONTAM#cRAP117|000000|rLys-C (+1)	11	7		10			58.072	18.78		36.433
Myosin-9 OS=Homo sapiens GN=MYH9 PE=1 SV=4	MYH9_HUMAN	10	7	12	15	6	6	16.206	10.564	14.964	28.895	4.1669	6.4567
Actin, cytoplasmic 2 OS=Homo sapiens GN=ACTG1 PE=1 SV=1	ACTG_HUMAN	3	5	5	4	8	6	8.1031	12.911	10.974	6.2815	10.12	11.837
Desmoglein-1 OS=Homo sapiens GN=DSG1 PE=1 SV=2	DSG1_HUMAN	5	5	5	3	15	5	8.1031	10.564	5.9857	6.2815	19.049	7.5328
Alpha-S2-casein OS=Bos taurus GN=CSN1S2 PE=1 SV=2	sp|#CONTAM#cRAP014|P02663|CASA2_BOVIN (+1)	3	7	4	4	4	3	6.7526	16.432	5.9857	8.7941	2.3811	7.5328
Kappa-casein OS=Bos taurus GN=CSN3 PE=1 SV=1	sp|#CONTAM#cRAP016|P02668|CASK_BOVIN (+1)	3	5	3	3	3	3	6.7526	17.606	9.9761	7.5378	4.7622	10.761
Alpha-S1-casein OS=Bos taurus GN=CSN1S1 PE=1 SV=2	sp|#CONTAM#cRAP013|P02662|CASA1_BOVIN (+1)	2	8	3	3	4	2	6.7526	21.127	5.9857	6.2815	8.3338	5.3806
Filaggrin-2 OS=Homo sapiens GN=FLG2 PE=1 SV=1	FILA2_HUMAN	2	2		3	17		5.4021	4.6949		5.0252	14.287
Serine/threonine-protein kinase 38 OS=Homo sapiens GN=STK38 PE=1 SV=1	STK38_HUMAN	3	2	4	6	3	3	5.4021	2.3475	3.9905	8.7941	2.9764	3.2283
Ubiquitin carboxyl-terminal hydrolase 14 (Fragment) OS=Homo sapiens GN=USP14 PE=4 SV=1	R4GNB0_HUMAN	2	2				2	2.701	3.5212				2.1522
Dermcidin OS=Homo sapiens GN=DCD PE=1 SV=2	DCD_HUMAN	2	2	4	3	4	3	6.7526	7.0424	7.9809	6.2815	5.3574	7.5328
Fatty acid-binding protein, epidermal OS=Homo sapiens GN=FABP5 PE=1 SV=3	FABP5_HUMAN				2	2	2				3.7689	1.7858	4.3044
Trypsin-1 OS=Homo sapiens GN=PRSS1 PE=1 SV=1	E7EQ64_HUMAN (+1)	2			2	2	2	9.4536			7.5378	3.5716	7.5328
Glyceraldehyde-3-phosphate dehydrogenase OS=Homo sapiens GN=GAPDH PE=1 SV=3	G3P_HUMAN					2						2.3811
Thrombospondin-1 OS=Homo sapiens GN=THBS1 PE=1 SV=2	TSP1_HUMAN	3	3	6		2	2	4.0516	3.5212	5.9857		1.1905	2.1522
Histone H2B type 2-F OS=Homo sapiens GN=HIST2H2BF PE=1 SV=3	H2B2F_HUMAN	2		4	2	5		2.701		4.9881	2.5126	3.5716
Enhancer of rudimentary homolog OS=Homo sapiens GN=ERH PE=1 SV=1	ERH_HUMAN	2	2		2		2	4.0516	3.5212		2.5126		4.3044
Filaggrin OS=Homo sapiens GN=FLG PE=1 SV=3	FILA_HUMAN					5						4.7622
Histone H4 OS=Homo sapiens GN=HIST1H4A PE=1 SV=2	H4_HUMAN	3		5	3	4		5.4021		5.9857	5.0252	4.1669
Elongation factor 1-alpha 1 OS=Homo sapiens GN=EEF1A1 PE=1 SV=1	EF1A1_HUMAN (+1)			3		5				2.9928		3.5716
Serine/threonine-protein phosphatase PGAM5, mitochondrial OS=Homo sapiens GN=PGAM5 PE=1 SV=2	PGAM5_HUMAN	2		2	2	3	3	2.701		1.9952	2.5126	1.7858	3.2283
Heat shock cognate 71 kDa protein OS=Homo sapiens GN=HSPA8 PE=1 SV=1	E9PKE3_HUMAN (+1)			2	2					2.9928	2.5126
Calmodulin-like protein 3 OS=Homo sapiens GN=CALML3 PE=1 SV=2	CALL3_HUMAN		2				2		3.5212				3.2283
Plakophilin-1 OS=Homo sapiens GN=PKP1 PE=1 SV=2	PKP1_HUMAN	2		2	3	4		2.701		1.9952	5.0252	3.5716
Annexin A2 OS=Homo sapiens GN=ANXA2 PE=1 SV=2	ANXA2_HUMAN (+8)					2						1.7858
Cystatin-A OS=Homo sapiens GN=CSTA PE=1 SV=1	CYTA_HUMAN		2						2.3475
Serine/arginine-rich-splicing factor 1 OS=Homo sapiens GN=SRSF1 PE=1 SV=1	J3KTL2_HUMAN (+1)		2	2		3	3		2.3475	1.9952		1.7858	3.2283
Desmocollin-1 OS=Homo sapiens GN=DSC1 PE=1 SV=2	DSC1_HUMAN		2			2			2.3475			2.9764
14-3-3 protein sigma OS=Homo sapiens GN=SFN PE=1 SV=1	1433S_HUMAN			5		4				4.9881		2.9764
Unconventional myosin-XVIIIa OS=Homo sapiens GN=MYO18A PE=1 SV=1	A0A0D9SFK2_HUMAN (+1)	3			6			4.0516			7.5378
Serine/arginine-rich-splicing factor 7 OS=Homo sapiens GN=SRSF7 PE=1 SV=1	A0A0B4J1Z1_HUMAN (+2)		2						2.3475
6-phosphofructo-2-kinase/fructose-2,6-bisphosphatase 3 OS=Homo sapiens GN=PFKFB3 PE=1 SV=1	A0A1W2PR17_HUMAN (+4)		3		2		2		3.5212		2.5126		2.1522
Leucine-rich repeat-containing protein 15 OS=Homo sapiens GN=LRRC15 PE=2 SV=2	LRC15_HUMAN			5		4				4.9881		2.3811
Heterogeneous nuclear ribonucleoprotein H OS=Homo sapiens GN=HNRNPH1 PE=1 SV=1	G8JLB6_HUMAN (+1)	3						8.1031
Serine/arginine-rich-splicing factor 3 OS=Homo sapiens GN=SRSF3 PE=1 SV=1	A0A087X2D0_HUMAN (+1)	2					2	2.701					2.1522
Tubulin beta-2A chain OS=Homo sapiens GN=TUBB2A PE=1 SV=1	TBB2A_HUMAN (+1)			2						1.9952
Arginase-1 OS=Homo sapiens GN=ARG1 PE=1 SV=2	ARGI1_HUMAN					2						1.1905
Nuclease-sensitive element-binding protein 1 (Fragment) OS=Homo sapiens GN=YBX1 PE=1 SV=1	H0Y449_HUMAN (+1)		2	2			2		2.3475	1.9952			2.1522
Myosin light chain kinase 2, skeletal/cardiac muscle OS=Homo sapiens GN=MYLK2 PE=1 SV=3	MYLK2_HUMAN				2		2				3.7689		3.2283
Probable ATP-dependent RNA helicase DDX60 OS=Homo sapiens GN=DDX60 PE=1 SV=3	DDX60_HUMAN					2	2					1.1905	2.1522
Calmodulin-like protein 5 OS=Homo sapiens GN=CALML5 PE=1 SV=2	CALL5_HUMAN		6						10.564
Calmodulin-1 OS=Homo sapiens GN=CALM1 PE=1 SV=1	E7ETZ0_HUMAN		2						111.5
Histone H2A OS=Homo sapiens GN=HIST1H3D PE=3 SV=1	A0A0U1RR32_HUMAN (+8)					2						1.1905
Thyroid receptor-interacting protein 11 OS=Homo sapiens GN=TRIP11 PE=1 SV=3	TRIPB_HUMAN			2						1.9952
Ubiquitin-40S ribosomal protein S27a OS=Homo sapiens GN=RPS27A PE=1 SV=2	RS27A_HUMAN (+2)			2		2				1.9952		1.1905
Desmoglein-4 OS=Homo sapiens GN=DSG4 PE=1 SV=1	DSG4_HUMAN			3		4				3.9905		2.3811
Small proline-rich protein 2A OS=Homo sapiens GN=SPRR2A PE=1 SV=1	SPR2A_HUMAN (+4)					2						1.1905
40S ribosomal protein S14 OS=Homo sapiens GN=RPS14 PE=1 SV=3	RS14_HUMAN			2						2.9928
Tubulin alpha-1A chain OS=Homo sapiens GN=TUBA1A PE=1 SV=1	TBA1A_HUMAN (+1)		0	2		3				1.9952		1.7858
Collagen alpha-1(I) chain OS=Homo sapiens GN=COL1A1 PE=1 SV=5	CO1A1_HUMAN		2						2.3475
Dual specificity protein phosphatase 14 OS=Homo sapiens GN=DUSP14 PE=1 SV=1	DUS14_HUMAN					3						2.3811
Elongation factor 2 OS=Homo sapiens GN=EEF2 PE=1 SV=4	EF2_HUMAN					3						1.7858
Selenium-binding protein 1 OS=Homo sapiens GN=SELENBP1 PE=1 SV=2	SBP1_HUMAN				4						5.0252
Peptidyl-prolyl cis-trans isomerase A OS=Homo sapiens GN=PPIA PE=1 SV=2	PPIA_HUMAN (+2)			3		2				2.9928		1.7858
Protein POF1B OS=Homo sapiens GN=POF1B PE=1 SV=3	POF1B_HUMAN					6						3.5716
Heterogeneous nuclear ribonucleoproteins A2/B1 OS=Homo sapiens GN=HNRNPA2B1 PE=1 SV=2	ROA2_HUMAN	2						2.701
Histone H1.2 OS=Homo sapiens GN=HIST1H1C PE=1 SV=2	H12_HUMAN (+1)					3						1.7858
Serpin B4 OS=Homo sapiens GN=SERPINB4 PE=1 SV=2	SPB4_HUMAN					2						1.1905
V-set and immunoglobulin domain-containing protein 8 OS=Homo sapiens GN=VSIG8 PE=2 SV=1	VSIG8_HUMAN					2						1.1905
Peroxiredoxin-6 OS=Homo sapiens GN=PRDX6 PE=1 SV=3	PRDX6_HUMAN											1.1905
Alpha-lactalbumin OS=Bos taurus GN=LALBA PE=1 SV=2	sp|#CONTAM#cRAP075|P00711|LALBA_BOVIN (+1)		2						3.5212
40S ribosomal protein SA OS=Homo sapiens GN=RPSA PE=1 SV=1	A0A0C4DG17_HUMAN (+2)					2						1.1905
Prolyl endopeptidase OS=Homo sapiens GN=PREP PE=1 SV=2	PPCE_HUMAN				2						2.5126
Annexin A1 OS=Homo sapiens GN=ANXA1 PE=1 SV=2	ANXA1_HUMAN						2						2.1522
Unique peptide counts and normalised total spectra observed by mass spectrometry of anti-FLAG immunoprecipitated CRLF3-TAP tagged and control iPSC-MK lysates (minimum peptide count=2, Keratins removed).

## Sheet: Supplemental Table 4
rsID (where available)	rs141301223	rs16931769	rs764786839	rs6505211	rs111623588
Associated Blood Index	MPV	MPV	LYMPH%	PDW	PLT
Unique Variant ID	6:36494085_C_A	12:27406747_G_A	17:29098253_T_TA	17:29126951_G_A	2:74391915_A_AAAAC
INFO SCORE	0.744518	0.98119	0.952933	0.998182	0.994481
Chr (GRCh37)	6	12	17	17	2
BP (GRCh37)	36494085	27406747	29098253	29126951	74391915
REF (GRC37)	C	G	T	G	A
ALT (GRC37)	A	A	TA	A	AAAAC
Minor Allele	A	A	TA	A	AAAAC
Alternative Allele Frequency	0.004135	0.111938	0.163356	0.176048	0.109813
Minor Allele Frequency	0.004135	0.111938	0.163356	0.176048	0.109813
(UNIVAR) Estimate of Additive Allelic Effect (REF=Baseline, ALT=Effect)	-0.121586	0.0240458	0.0199179	0.0308922	0.0196367
(UNIVAR) Standard Error of Estimator	0.0184483	0.0032121	0.00297665	0.00282671	0.00336935
(UNIVAR) -log10 P	10.3586	13.1487	10.6555	27.0754	8.25117
(UNIVAR) Unadjusted R2	0.000121751	0.000114955	0.000108441	0.00027686	7.5388e-05
Most Serious VEP Consequence of Variant	intron_variant	intron_variant	intron_variant	intron_variant	3_prime_UTR_variant
VEP IMPACT of Most Serious Consequence	MODIFIER	MODIFIER	MODIFIER	MODIFIER	MODIFIER
VEP: Gene Symbol(s) for Most Serious Consequence	STK38	STK38L	CRLF3, SUZ12P	CRLF3	MOB1A
Ensembl Gene ID(s) for Most Serious Consequence	ENSG00000112079	ENSG00000211455	ENSG00000176390 ENSG00000264538	ENSG00000176390	ENSG00000114978

## Sheet: Supplemental Table 5
Individuals with heterozygous variants in CRLF3 that result in severe impact identified from a cohort of 59,464 individuals comprising probands with rare disorders and their first-degree relatives.
Participant ID	Position	Variant	rs ID	Effect	HPO
111001546	30784248	C>CA		frameshift	Myotonia; intellectual disability; Global developmental delay; abnormality of mouth size; prominent nose
111001547	30784248	C>CA		frameshift	Not Found
221001340	30784266	C>T		stop_gained	Not Found
111004157	30784404	A>T		stop_gained	Not Found
111004156	30784404	A>T		stop_gained	Generalized hypotonia, ataxia, polyhydraminios, intellectual disability, seizures, delayed speech and language development, delayed fine motor development, delayed gross motor development, proportionate short stature, global developmental delay, macrocephaly, autistic behaviour
210014704	30784416	ATTTCT>A	rs747366932	frameshift	Not found
112001645	30785953	CAG>C	rs912204776	frameshift	constipation, café-au-lait spot, abnormal aggressive, impulsive or violent behaviour, delayed speech and language development, autistic behaviour, sleep-wake cycle disturbance, attention deficit hyperactivity disorder, intellectual disability
112001646	30785953	CAG>C	rs912204776	frameshift	Not found
113002504	30786002	CTT>C		frameshift	breast carcinoma
113002506	30786002	CTT>C		frameshift	Not Found
210010199	30786018	CCA>C		frameshift	Not Found
119002341	30792419	GATGTTTTAATATCTACTTGCCTGA>G		splice site donor variant	Not Found
122005227	30792573	C>A		splice acceptor variant	Seizures - Late Onset, Ataxia - middle age onset, progressive cerebellar atrophy, stroke-like episodes, abnormal brainstem MRI signal intensity, abnormal basal ganglia MRI signal intensity, encephalopathy - late onset
115009103	30792573	CTT>C	rs767243254	splice acceptor variant	abnormality of color vision, central scotoma, noninflammatory macular atrophy, retinal dystrophy, decreased central vision, visual impairment, nonprogressive visual loss
115003103	30793648	CTT>C		frameshift	chronic kidney disease, vesicoureteral reflux, hypertension, mitral regurgitation
113002612	30803907	G>A		stop_gained	Not found
115007510	30803907	G>A		stop_gained	hyperreflexia, myopathy, pes cavus, abnormality of the musculature, unsteady gait, abnormality of the nervous system,
115010988	30804102	CT>C		frameshift	sensorineural hearing impairment, bilateral sensorineural hearing impairment, profound sensorineural hearing impairment, congenital sensorineural hearing impairment
115010989	30804102	CT>C		frameshift	Not found
115012770	30809574	C>T		splice site donor variant	progressive language deterioration, behavioural abnormality, dementia, progressive forgetfulness, memory impairment,
119000337	30824514	CCCTCCGACCTG>C		splice site donor variant	endocardial fibrosis, hypertrophic cardiomyopathy,
115004107	30824616	C>CAGCA		frameshift	spina bifida occulta, striae distensae, gait disturbance, mild short stature, tip-toe gait, back pain, autonomic bladder dysfunction, spondyloepiphyseal dysplasia, abnormality of the Achilles tendon, abnormality of color vision
117002510	30824641	GC>G	rs753676460	frameshift	Not Found
221003225	30824641	GC>G	rs753676460	frameshift	Not Found
218000533	30824641	GC>G	rs753676460	frameshift	Not Found
115013644	30824641	GC>G	rs753676460	frameshift	chronic kidney disease, hypertension
115011860	30824641	GC>G	rs753676460	frameshift	parkinsonism with favorable response to dopaminergic medication, upper limb spasticity, parkinsonism, lower limb spasticity, spasticity, bradykinesia

## Sheet: Supplemental Table 7
Fold change (in log scale) of key enzymes involved in the control of tubulin glutamylation and severing (WT versus Crlf3-/- MKs)
Probe ID	Target ID	logFC	adj.P.Val
2480605	SPAST	0.117222	0.989603
4880022	SPAST	-0.0235672	0.999763
4070619	SPAST	0.023105	0.999763
2350097	SPAST	-0.0152639	0.999763
5810079	KATNA1	0.0733998	0.999763
6350437	KATNAL1	-0.0415007	0.999763
2140523	KATNB1	-0.0208764	0.999763
780114	KATNB1	-0.0490161	0.999763
7100180	TTLL1	0.10822	0.999763
6060687	TTLL1	0.0363027	0.999763
3610170	TTLL1	0.0759156	0.999763
2260370	TTLL11	0.207425	0.996314
430711	TTLL2	-0.0250385	0.999763
3450541	TTLL3	-0.0207373	0.999763
4250543	TTLL4	0.0530547	0.999763
5270681	TTLL4	-0.0157647	0.999763
4830411	TTLL5	0.0944075	0.999763
5360091	TTLL5	-0.0117	0.999763
1570037	TTLL7	-0.0227264	0.999763
1410739	CPA3	-0.604238	0.999763
7650487	CPA3	-0.588784	0.999763
3420672	CPA3	-0.0953739	0.999763
6060010	CPB1	0.0480402	0.999763
3390243	CPE	-0.0740816	0.972432
6480360	CPEB1	0.0100922	0.999763
2370707	CPEB2	0.0997986	0.999763
4070735	CPEB3	-0.158609	0.378092
2450274	CPEB4	-0.0731141	0.999763
1660246	CPEB4	-0.0353053	0.999763
6060360	CPSF1	0.0295529	0.999763
4730026	CPSF1	0.0151081	0.999763
460438	CPSF2	0.0580434	0.999763
520678	CPSF3	0.00187799	0.999763
5560739	CPSF3L	-0.0248367	0.999763
6770397	CPSF4	0.122278	0.967686
1990010	CPSF6	-0.0234843	0.999763
6450300	CPSF6	0.0103513	0.999763
2480280	CPSF6	-0.0105284	0.999763
840370	AGTPBP1	0.00490238	0.999763
4290402	AGBL1	0.0398012	0.999763
Change in expression of the key enzymes involved in tubulin glutamylation and severing between Crlf3-/- and control MKs assessed by microarray of in vitro cultured MK lysates.
